# Supplementary material for: Feasibility, Safety and Efficacy of Enhanced Recovery after Living Donor Nephrectomy: Systematic Review and Meta-Analysis of Randomized Controlled Trials
Source: J Clin Med. 2020 Dec 23;10(1):21. doi: 10.3390/jcm10010021 (PMC7795400; doi:10.3390/jcm10010021)
Supplement: Supplementary file 1 [file jcm-10-00021-s001.zip]

Archive with 13 entries (12 files):
- Supplementary Files/
- Supplementary Files/Supplementary File S1.docx
- Supplementary Files/Supplementary file S10.docx
- Supplementary Files/Supplementary File S11.docx
- Supplementary Files/Supplementary File S2.docx
- Supplementary Files/Supplementary file S3.docx
- Supplementary Files/Supplementary File S4.docx
- Supplementary Files/Supplementary File S5.docx
- Supplementary Files/Supplementary File S6.docx
- Supplementary Files/Supplementary File S7.docx
- Supplementary Files/Supplementary File S8.docx
- Supplementary Files/Supplementary file S9.docx
- Supplementary Files/Supplementary Tables - conversion.pdf
